# Supplementary material for: Pika Gut May Select for Rare but Diverse Environmental Bacteria
Source: Front Microbiol. 2016 Aug 17;7:1269. doi: 10.3389/fmicb.2016.01269 (PMC4987353; doi:10.3389/fmicb.2016.01269)
Supplement: Supplementary file 1 [file Table1.XLSX]

## Sheet: Sheet1
Table S1. The detailed sample information in this study.
SampleID	Group name	Altitude	Species	Weigh(g)	Gender	Collection Time	Habitat	District	Location
1	4331_PP	4331	Plateau pika(Ochotona curzoniae)	216	Female	2014-07-13	Alpine meadow	Guoluo(Qinghai-Tibet Plateau)	100.1297°E, 34.1411°N
2	4331_PP	4331	Plateau pika(Ochotona curzoniae)	132	Female	2014-07-13	Alpine meadow	Guoluo(Qinghai-Tibet Plateau)	100.1297°E, 34.1411°N
3	4331_PP	4331	Plateau pika(Ochotona curzoniae)	178	Female	2014-07-13	Alpine meadow	Guoluo(Qinghai-Tibet Plateau)	100.1297°E, 34.1411°N
4	4331_PP	4331	Plateau pika(Ochotona curzoniae)	127	Male	2014-07-13	Alpine meadow	Guoluo(Qinghai-Tibet Plateau)	100.1297°E, 34.1411°N
5	4331_PP	4331	Plateau pika(Ochotona curzoniae)	196	Female	2014-07-13	Alpine meadow	Guoluo(Qinghai-Tibet Plateau)	100.1297°E, 34.1411°N
6	4331_PP	4331	Plateau pika(Ochotona curzoniae)	72	Male	2014-07-13	Alpine meadow	Guoluo(Qinghai-Tibet Plateau)	100.1297°E, 34.1411°N
7	4331_PP	4331	Plateau pika(Ochotona curzoniae)	68	Female	2014-07-13	Alpine meadow	Guoluo(Qinghai-Tibet Plateau)	100.1297°E, 34.1411°N
8	4331_PP	4331	Plateau pika(Ochotona curzoniae)	103	Male	2014-07-13	Alpine meadow	Guoluo(Qinghai-Tibet Plateau)	100.1297°E, 34.1411°N
9	4331_PP	4331	Plateau pika(Ochotona curzoniae)	169	Male	2014-07-13	Alpine meadow	Guoluo(Qinghai-Tibet Plateau)	100.1297°E, 34.1411°N
10	4331_PP	4331	Plateau pika(Ochotona curzoniae)	187	Male	2014-07-13	Alpine meadow	Guoluo(Qinghai-Tibet Plateau)	100.1297°E, 34.1411°N
11	4331_PP	4331	Plateau pika(Ochotona curzoniae)	158	Male	2014-07-13	Alpine meadow	Guoluo(Qinghai-Tibet Plateau)	100.1297°E, 34.1411°N
12	4331_PP	4331	Plateau pika(Ochotona curzoniae)	65	Female	2014-07-13	Alpine meadow	Guoluo(Qinghai-Tibet Plateau)	100.1297°E, 34.1411°N
13	4331_PP	4331	Plateau pika(Ochotona curzoniae)	135	Male	2014-07-13	Alpine meadow	Guoluo(Qinghai-Tibet Plateau)	100.1297°E, 34.1411°N
14	4331_PP	4331	Plateau pika(Ochotona curzoniae)	133	Female	2014-07-13	Alpine meadow	Guoluo(Qinghai-Tibet Plateau)	100.1297°E, 34.1411°N
15	4331_PP	4331	Plateau pika(Ochotona curzoniae)	173	Female	2014-07-13	Alpine meadow	Guoluo(Qinghai-Tibet Plateau)	100.1297°E, 34.1411°N
16	4331_PP	4331	Plateau pika(Ochotona curzoniae)	186	Male	2014-07-13	Alpine meadow	Guoluo(Qinghai-Tibet Plateau)	100.1297°E, 34.1411°N
17	4331_PP	4331	Plateau pika(Ochotona curzoniae)	152	Male	2014-07-13	Alpine meadow	Guoluo(Qinghai-Tibet Plateau)	100.1297°E, 34.1411°N
18	4331_Plant	4331	Thalictrum petaloideum	NA	NA	2014-07-13	Alpine meadow	Guoluo(Qinghai-Tibet Plateau)	100.1297°E, 34.1411°N
19	4331_Plant	4331	Carex moorcraftii	NA	NA	2014-07-13	Alpine meadow	Guoluo(Qinghai-Tibet Plateau)	100.1297°E, 34.1411°N
20	4331_Plant	4331	Kobresia humilis	NA	NA	2014-07-13	Alpine meadow	Guoluo(Qinghai-Tibet Plateau)	100.1297°E, 34.1411°N
21	4331_Plant	4331	Potentilla anserine	NA	NA	2014-07-13	Alpine meadow	Guoluo(Qinghai-Tibet Plateau)	100.1297°E, 34.1411°N
22	4331_Plant	4331	Elymus nutans	NA	NA	2014-07-13	Alpine meadow	Guoluo(Qinghai-Tibet Plateau)	100.1297°E, 34.1411°N
23	4331_Soil	4331	NA	NA	NA	2014-07-13	Alpine meadow	Guoluo(Qinghai-Tibet Plateau)	100.1297°E, 34.1411°N
24	4331_Soil	4331	NA	NA	NA	2014-07-13	Alpine meadow	Guoluo(Qinghai-Tibet Plateau)	100.1297°E, 34.1411°N
25	4331_Soil	4331	NA	NA	NA	2014-07-13	Alpine meadow	Guoluo(Qinghai-Tibet Plateau)	100.1297°E, 34.1411°N
26	4331_Soil	4331	NA	NA	NA	2014-07-13	Alpine meadow	Guoluo(Qinghai-Tibet Plateau)	100.1297°E, 34.1411°N
27	4331_Soil	4331	NA	NA	NA	2014-07-13	Alpine meadow	Guoluo(Qinghai-Tibet Plateau)	100.1297°E, 34.1411°N
28	4331_Soil	4331	NA	NA	NA	2014-07-13	Alpine meadow	Guoluo(Qinghai-Tibet Plateau)	100.1297°E, 34.1411°N
29	4331_Soil	4331	NA	NA	NA	2014-07-13	Alpine meadow	Guoluo(Qinghai-Tibet Plateau)	100.1297°E, 34.1411°N
30	3856_PP	3856	Plateau pika(Ochotona curzoniae)	174	Male	2014-08-07	Alpine meadow	Wangjiaxiang(Qinghai-Tibet Plateau)	101.4605°E, 35.7363° N
31	3856_PP	3856	Plateau pika(Ochotona curzoniae)	133	Female	2014-08-07	Alpine meadow	Wangjiaxiang(Qinghai-Tibet Plateau)	101.4605°E, 35.7363° N
32	3856_PP	3856	Plateau pika(Ochotona curzoniae)	123	Female	2014-08-07	Alpine meadow	Wangjiaxiang(Qinghai-Tibet Plateau)	101.4605°E, 35.7363° N
33	3856_PP	3856	Plateau pika(Ochotona curzoniae)	167	Male	2014-08-07	Alpine meadow	Wangjiaxiang(Qinghai-Tibet Plateau)	101.4605°E, 35.7363° N
34	3856_PP	3856	Plateau pika(Ochotona curzoniae)	130	Female	2014-08-07	Alpine meadow	Wangjiaxiang(Qinghai-Tibet Plateau)	101.4605°E, 35.7363° N
35	3856_PP	3856	Plateau pika(Ochotona curzoniae)	134	Male	2014-08-07	Alpine meadow	Wangjiaxiang(Qinghai-Tibet Plateau)	101.4605°E, 35.7363° N
36	3856_PP	3856	Plateau pika(Ochotona curzoniae)	182	Male	2014-08-07	Alpine meadow	Wangjiaxiang(Qinghai-Tibet Plateau)	101.4605°E, 35.7363° N
37	3856_PP	3856	Plateau pika(Ochotona curzoniae)	146	Female	2014-08-07	Alpine meadow	Wangjiaxiang(Qinghai-Tibet Plateau)	101.4605°E, 35.7363° N
38	3856_PP	3856	Plateau pika(Ochotona curzoniae)	166	Male	2014-08-07	Alpine meadow	Wangjiaxiang(Qinghai-Tibet Plateau)	101.4605°E, 35.7363° N
39	3856_PP	3856	Plateau pika(Ochotona curzoniae)	156	Female	2014-08-07	Alpine meadow	Wangjiaxiang(Qinghai-Tibet Plateau)	101.4605°E, 35.7363° N
40	3856_PP	3856	Plateau pika(Ochotona curzoniae)	168	Male	2014-08-07	Alpine meadow	Wangjiaxiang(Qinghai-Tibet Plateau)	101.4605°E, 35.7363° N
41	3856_PP	3856	Plateau pika(Ochotona curzoniae)	110	Female	2014-08-07	Alpine meadow	Wangjiaxiang(Qinghai-Tibet Plateau)	101.4605°E, 35.7363° N
42	3856_PP	3856	Plateau pika(Ochotona curzoniae)	172	Male	2014-08-07	Alpine meadow	Wangjiaxiang(Qinghai-Tibet Plateau)	101.4605°E, 35.7363° N
43	3856_PP	3856	Plateau pika(Ochotona curzoniae)	113	Male	2014-08-07	Alpine meadow	Wangjiaxiang(Qinghai-Tibet Plateau)	101.4605°E, 35.7363° N
44	3856_PP	3856	Plateau pika(Ochotona curzoniae)	136	Female	2014-08-07	Alpine meadow	Wangjiaxiang(Qinghai-Tibet Plateau)	101.4605°E, 35.7363° N
45	3856_PP	3856	Plateau pika(Ochotona curzoniae)	166	Male	2014-08-07	Alpine meadow	Wangjiaxiang(Qinghai-Tibet Plateau)	101.4605°E, 35.7363° N
46	3856_PP	3856	Plateau pika(Ochotona curzoniae)	155	Female	2014-08-07	Alpine meadow	Wangjiaxiang(Qinghai-Tibet Plateau)	101.4605°E, 35.7363° N
47	3856_PP	3856	Plateau pika(Ochotona curzoniae)	186	Male	2014-08-07	Alpine meadow	Wangjiaxiang(Qinghai-Tibet Plateau)	101.4605°E, 35.7363° N
48	3856_PP	3856	Plateau pika(Ochotona curzoniae)	146	Male	2014-08-07	Alpine meadow	Wangjiaxiang(Qinghai-Tibet Plateau)	101.4605°E, 35.7363° N
49	3856_PP	3856	Plateau pika(Ochotona curzoniae)	146	Male	2014-08-07	Alpine meadow	Wangjiaxiang(Qinghai-Tibet Plateau)	101.4605°E, 35.7363° N
50	3856_PP	3856	Plateau pika(Ochotona curzoniae)	148	Male	2014-08-07	Alpine meadow	Wangjiaxiang(Qinghai-Tibet Plateau)	101.4605°E, 35.7363° N
51	3856_PP	3856	Plateau pika(Ochotona curzoniae)	148	Male	2014-08-07	Alpine meadow	Wangjiaxiang(Qinghai-Tibet Plateau)	101.4605°E, 35.7363° N
52	3856_PP	3856	Plateau pika(Ochotona curzoniae)	128	Female	2014-08-07	Alpine meadow	Wangjiaxiang(Qinghai-Tibet Plateau)	101.4605°E, 35.7363° N
53	3856_PP	3856	Plateau pika(Ochotona curzoniae)	146	Male	2014-08-07	Alpine meadow	Wangjiaxiang(Qinghai-Tibet Plateau)	101.4605°E, 35.7363° N
54	3856_PP	3856	Plateau pika(Ochotona curzoniae)	98	Female	2014-08-07	Alpine meadow	Wangjiaxiang(Qinghai-Tibet Plateau)	101.4605°E, 35.7363° N
55	3856_PP	3856	Plateau pika(Ochotona curzoniae)	122	Female	2014-08-07	Alpine meadow	Wangjiaxiang(Qinghai-Tibet Plateau)	101.4605°E, 35.7363° N
56	3856_PP	3856	Plateau pika(Ochotona curzoniae)	76	Female	2014-08-07	Alpine meadow	Wangjiaxiang(Qinghai-Tibet Plateau)	101.4605°E, 35.7363° N
57	3856_PP	3856	Plateau pika(Ochotona curzoniae)	158	Male	2014-08-07	Alpine meadow	Wangjiaxiang(Qinghai-Tibet Plateau)	101.4605°E, 35.7363° N
58	3856_PP	3856	Plateau pika(Ochotona curzoniae)	163	Male	2014-08-07	Alpine meadow	Wangjiaxiang(Qinghai-Tibet Plateau)	101.4605°E, 35.7363° N
59	3856_PP	3856	Plateau pika(Ochotona curzoniae)	136	Male	2014-08-07	Alpine meadow	Wangjiaxiang(Qinghai-Tibet Plateau)	101.4605°E, 35.7363° N
60	3856_Plant	3856	Pedicularis sp.	NA	NA	2014-08-07	Alpine meadow	Wangjiaxiang(Qinghai-Tibet Plateau)	101.4605°E, 35.7363° N
61	3856_Plant	3856	Kobresia humilis	NA	NA	2014-08-07	Alpine meadow	Wangjiaxiang(Qinghai-Tibet Plateau)	101.4605°E, 35.7363° N
62	3856_Plant	3856	Ligularia virgaurea	NA	NA	2014-08-07	Alpine meadow	Wangjiaxiang(Qinghai-Tibet Plateau)	101.4605°E, 35.7363° N
63	3856_Plant	3856	Ajuga lupulina	NA	NA	2014-08-07	Alpine meadow	Wangjiaxiang(Qinghai-Tibet Plateau)	101.4605°E, 35.7363° N
64	3856_Plant	3856	Pedicularis sp.	NA	NA	2014-08-07	Alpine meadow	Wangjiaxiang(Qinghai-Tibet Plateau)	101.4605°E, 35.7363° N
65	3856_Plant	3856	Kobresia humilis	NA	NA	2014-08-07	Alpine meadow	Wangjiaxiang(Qinghai-Tibet Plateau)	101.4605°E, 35.7363° N
66	3856_Plant	3856	Oxytropis sp.	NA	NA	2014-08-07	Alpine meadow	Wangjiaxiang(Qinghai-Tibet Plateau)	101.4605°E, 35.7363° N
67	3856_Plant	3856	Ligularia virgaurea	NA	NA	2014-08-07	Alpine meadow	Wangjiaxiang(Qinghai-Tibet Plateau)	101.4605°E, 35.7363° N
68	3856_Plant	3856	Ajuga lupulina	NA	NA	2014-08-07	Alpine meadow	Wangjiaxiang(Qinghai-Tibet Plateau)	101.4605°E, 35.7363° N
69	3856_Plant	3856	Ligularia virgaurea	NA	NA	2014-08-07	Alpine meadow	Wangjiaxiang(Qinghai-Tibet Plateau)	101.4605°E, 35.7363° N
70	3856_Plant	3856	Pedicularis kansuensis	NA	NA	2014-08-07	Alpine meadow	Wangjiaxiang(Qinghai-Tibet Plateau)	101.4605°E, 35.7363° N
71	3856_Soil	3856	NA	NA	NA	2014-08-07	Alpine meadow	Wangjiaxiang(Qinghai-Tibet Plateau)	101.4605°E, 35.7363° N
72	3856_Soil	3856	NA	NA	NA	2014-08-07	Alpine meadow	Wangjiaxiang(Qinghai-Tibet Plateau)	101.4605°E, 35.7363° N
73	3856_Soil	3856	NA	NA	NA	2014-08-07	Alpine meadow	Wangjiaxiang(Qinghai-Tibet Plateau)	101.4605°E, 35.7363° N
74	3856_Soil	3856	NA	NA	NA	2014-08-07	Alpine meadow	Wangjiaxiang(Qinghai-Tibet Plateau)	101.4605°E, 35.7363° N
75	3856_Soil	3856	NA	NA	NA	2014-08-07	Alpine meadow	Wangjiaxiang(Qinghai-Tibet Plateau)	101.4605°E, 35.7363° N
76	3856_Soil	3856	NA	NA	NA	2014-08-07	Alpine meadow	Wangjiaxiang(Qinghai-Tibet Plateau)	101.4605°E, 35.7363° N
77	3856_Soil	3856	NA	NA	NA	2014-08-07	Alpine meadow	Wangjiaxiang(Qinghai-Tibet Plateau)	101.4605°E, 35.7363° N
78	3856_Soil	3856	NA	NA	NA	2014-08-07	Alpine meadow	Wangjiaxiang(Qinghai-Tibet Plateau)	101.4605°E, 35.7363° N
79	3856_Soil	3856	NA	NA	NA	2014-08-07	Alpine meadow	Wangjiaxiang(Qinghai-Tibet Plateau)	101.4605°E, 35.7363° N
80	3856_Soil	3856	NA	NA	NA	2014-08-07	Alpine meadow	Wangjiaxiang(Qinghai-Tibet Plateau)	101.4605°E, 35.7363° N
81	3856_Soil	3856	NA	NA	NA	2014-08-07	Alpine meadow	Wangjiaxiang(Qinghai-Tibet Plateau)	101.4605°E, 35.7363° N
82	3856_Soil	3856	NA	NA	NA	2014-08-07	Alpine meadow	Wangjiaxiang(Qinghai-Tibet Plateau)	101.4605°E, 35.7363° N
83	3856_Soil	3856	NA	NA	NA	2014-08-07	Alpine meadow	Wangjiaxiang(Qinghai-Tibet Plateau)	101.4605°E, 35.7363° N
84	3856_Soil	3856	NA	NA	NA	2014-08-07	Alpine meadow	Wangjiaxiang(Qinghai-Tibet Plateau)	101.4605°E, 35.7363° N
85	3856_Soil	3856	NA	NA	NA	2014-08-07	Alpine meadow	Wangjiaxiang(Qinghai-Tibet Plateau)	101.4605°E, 35.7363° N
86	3694_PP	3694	Plateau pika(Ochotona curzoniae)	146	Male	2014-08-09	Alpine meadow	Xiaderi(Qinghai-Tibet Plateau)	101.4429°E, 35.0189° N
87	3694_PP	3694	Plateau pika(Ochotona curzoniae)	157	Female	2014-08-09	Alpine meadow	Xiaderi(Qinghai-Tibet Plateau)	101.4429°E, 35.0189° N
88	3694_PP	3694	Plateau pika(Ochotona curzoniae)	166	Male	2014-08-09	Alpine meadow	Xiaderi(Qinghai-Tibet Plateau)	101.4429°E, 35.0189° N
89	3694_PP	3694	Plateau pika(Ochotona curzoniae)	153	Male	2014-08-09	Alpine meadow	Xiaderi(Qinghai-Tibet Plateau)	101.4429°E, 35.0189° N
90	3694_PP	3694	Plateau pika(Ochotona curzoniae)	150	Female	2014-08-09	Alpine meadow	Xiaderi(Qinghai-Tibet Plateau)	101.4429°E, 35.0189° N
91	3694_PP	3694	Plateau pika(Ochotona curzoniae)	148	Female	2014-08-09	Alpine meadow	Xiaderi(Qinghai-Tibet Plateau)	101.4429°E, 35.0189° N
92	3694_PP	3694	Plateau pika(Ochotona curzoniae)	156	Male	2014-08-09	Alpine meadow	Xiaderi(Qinghai-Tibet Plateau)	101.4429°E, 35.0189° N
93	3694_PP	3694	Plateau pika(Ochotona curzoniae)	133	Female	2014-08-09	Alpine meadow	Xiaderi(Qinghai-Tibet Plateau)	101.4429°E, 35.0189° N
94	3694_PP	3694	Plateau pika(Ochotona curzoniae)	188	Male	2014-08-09	Alpine meadow	Xiaderi(Qinghai-Tibet Plateau)	101.4429°E, 35.0189° N
95	3694_PP	3694	Plateau pika(Ochotona curzoniae)	160	Male	2014-08-09	Alpine meadow	Xiaderi(Qinghai-Tibet Plateau)	101.4429°E, 35.0189° N
96	3694_PP	3694	Plateau pika(Ochotona curzoniae)	160	Male	2014-08-09	Alpine meadow	Xiaderi(Qinghai-Tibet Plateau)	101.4429°E, 35.0189° N
97	3694_PP	3694	Plateau pika(Ochotona curzoniae)	148	Female	2014-08-09	Alpine meadow	Xiaderi(Qinghai-Tibet Plateau)	101.4429°E, 35.0189° N
98	3694_PP	3694	Plateau pika(Ochotona curzoniae)	184	Male	2014-08-09	Alpine meadow	Xiaderi(Qinghai-Tibet Plateau)	101.4429°E, 35.0189° N
99	3694_PP	3694	Plateau pika(Ochotona curzoniae)	156	Male	2014-08-09	Alpine meadow	Xiaderi(Qinghai-Tibet Plateau)	101.4429°E, 35.0189° N
100	3694_PP	3694	Plateau pika(Ochotona curzoniae)	148	Female	2014-08-09	Alpine meadow	Xiaderi(Qinghai-Tibet Plateau)	101.4429°E, 35.0189° N
101	3694_PP	3694	Plateau pika(Ochotona curzoniae)	168	Female	2014-08-09	Alpine meadow	Xiaderi(Qinghai-Tibet Plateau)	101.4429°E, 35.0189° N
102	3694_PP	3694	Plateau pika(Ochotona curzoniae)	96	Female	2014-08-09	Alpine meadow	Xiaderi(Qinghai-Tibet Plateau)	101.4429°E, 35.0189° N
103	3694_PP	3694	Plateau pika(Ochotona curzoniae)	164	Male	2014-08-09	Alpine meadow	Xiaderi(Qinghai-Tibet Plateau)	101.4429°E, 35.0189° N
104	3694_PP	3694	Plateau pika(Ochotona curzoniae)	99	Female	2014-08-09	Alpine meadow	Xiaderi(Qinghai-Tibet Plateau)	101.4429°E, 35.0189° N
105	3694_PP	3694	Plateau pika(Ochotona curzoniae)	136	Male	2014-08-09	Alpine meadow	Xiaderi(Qinghai-Tibet Plateau)	101.4429°E, 35.0189° N
106	3694_PP	3694	Plateau pika(Ochotona curzoniae)	138	Female	2014-08-09	Alpine meadow	Xiaderi(Qinghai-Tibet Plateau)	101.4429°E, 35.0189° N
107	3694_PP	3694	Plateau pika(Ochotona curzoniae)	143	Male	2014-08-09	Alpine meadow	Xiaderi(Qinghai-Tibet Plateau)	101.4429°E, 35.0189° N
108	3694_PP	3694	Plateau pika(Ochotona curzoniae)	96	Male	2014-08-09	Alpine meadow	Xiaderi(Qinghai-Tibet Plateau)	101.4429°E, 35.0189° N
109	3694_PP	3694	Plateau pika(Ochotona curzoniae)	166	Female	2014-08-09	Alpine meadow	Xiaderi(Qinghai-Tibet Plateau)	101.4429°E, 35.0189° N
110	3694_PP	3694	Plateau pika(Ochotona curzoniae)	158	Male	2014-08-09	Alpine meadow	Xiaderi(Qinghai-Tibet Plateau)	101.4429°E, 35.0189° N
111	3694_PP	3694	Plateau pika(Ochotona curzoniae)	120	Male	2014-08-09	Alpine meadow	Xiaderi(Qinghai-Tibet Plateau)	101.4429°E, 35.0189° N
112	3694_PP	3694	Plateau pika(Ochotona curzoniae)	180	Male	2014-08-09	Alpine meadow	Xiaderi(Qinghai-Tibet Plateau)	101.4429°E, 35.0189° N
113	3694_PP	3694	Plateau pika(Ochotona curzoniae)	144	Female	2014-08-09	Alpine meadow	Xiaderi(Qinghai-Tibet Plateau)	101.4429°E, 35.0189° N
114	3694_PP	3694	Plateau pika(Ochotona curzoniae)	142	Female	2014-08-09	Alpine meadow	Xiaderi(Qinghai-Tibet Plateau)	101.4429°E, 35.0189° N
115	3694_Plant	3694	Oxytropis sp.	NA	NA	2014-08-09	Alpine meadow	Xiaderi(Qinghai-Tibet Plateau)	101.4429°E, 35.0189° N
116	3694_Plant	3694	Pedicularis sp.	NA	NA	2014-08-09	Alpine meadow	Xiaderi(Qinghai-Tibet Plateau)	101.4429°E, 35.0189° N
117	3694_Plant	3694	Ajuga lupulina	NA	NA	2014-08-09	Alpine meadow	Xiaderi(Qinghai-Tibet Plateau)	101.4429°E, 35.0189° N
118	3694_Plant	3694	Kobresia humilis	NA	NA	2014-08-09	Alpine meadow	Xiaderi(Qinghai-Tibet Plateau)	101.4429°E, 35.0189° N
119	3694_Plant	3694	Tibet Lancea	NA	NA	2014-08-09	Alpine meadow	Xiaderi(Qinghai-Tibet Plateau)	101.4429°E, 35.0189° N
120	3694_Plant	3694	Ajuga lupulina	NA	NA	2014-08-09	Alpine meadow	Xiaderi(Qinghai-Tibet Plateau)	101.4429°E, 35.0189° N
121	3694_Plant	3694	Kobresia humilis	NA	NA	2014-08-09	Alpine meadow	Xiaderi(Qinghai-Tibet Plateau)	101.4429°E, 35.0189° N
122	3694_Plant	3694	Tibet Lancea	NA	NA	2014-08-09	Alpine meadow	Xiaderi(Qinghai-Tibet Plateau)	101.4429°E, 35.0189° N
123	3694_Plant	3694	Ligularia virgaurea	NA	NA	2014-08-09	Alpine meadow	Xiaderi(Qinghai-Tibet Plateau)	101.4429°E, 35.0189° N
124	3694_Plant	3694	Oxytropis sp.	NA	NA	2014-08-09	Alpine meadow	Xiaderi(Qinghai-Tibet Plateau)	101.4429°E, 35.0189° N
125	3694_Plant	3694	Kobresia humilis	NA	NA	2014-08-09	Alpine meadow	Xiaderi(Qinghai-Tibet Plateau)	101.4429°E, 35.0189° N
126	3694_Plant	3694	Ligularia virgaurea	NA	NA	2014-08-09	Alpine meadow	Xiaderi(Qinghai-Tibet Plateau)	101.4429°E, 35.0189° N
127	3694_Soil	3694	NA	NA	NA	2014-08-09	Alpine meadow	Xiaderi(Qinghai-Tibet Plateau)	101.4429°E, 35.0189° N
128	3694_Soil	3694	NA	NA	NA	2014-08-09	Alpine meadow	Xiaderi(Qinghai-Tibet Plateau)	101.4429°E, 35.0189° N
129	3694_Soil	3694	NA	NA	NA	2014-08-09	Alpine meadow	Xiaderi(Qinghai-Tibet Plateau)	101.4429°E, 35.0189° N
130	3694_Soil	3694	NA	NA	NA	2014-08-09	Alpine meadow	Xiaderi(Qinghai-Tibet Plateau)	101.4429°E, 35.0189° N
131	3694_Soil	3694	NA	NA	NA	2014-08-09	Alpine meadow	Xiaderi(Qinghai-Tibet Plateau)	101.4429°E, 35.0189° N
132	3694_Soil	3694	NA	NA	NA	2014-08-09	Alpine meadow	Xiaderi(Qinghai-Tibet Plateau)	101.4429°E, 35.0189° N
133	3694_Soil	3694	NA	NA	NA	2014-08-09	Alpine meadow	Xiaderi(Qinghai-Tibet Plateau)	101.4429°E, 35.0189° N
134	3694_Soil	3694	NA	NA	NA	2014-08-09	Alpine meadow	Xiaderi(Qinghai-Tibet Plateau)	101.4429°E, 35.0189° N
135	3694_Soil	3694	NA	NA	NA	2014-08-09	Alpine meadow	Xiaderi(Qinghai-Tibet Plateau)	101.4429°E, 35.0189° N
136	3694_Soil	3694	NA	NA	NA	2014-08-09	Alpine meadow	Xiaderi(Qinghai-Tibet Plateau)	101.4429°E, 35.0189° N
137	3694_Soil	3694	NA	NA	NA	2014-08-09	Alpine meadow	Xiaderi(Qinghai-Tibet Plateau)	101.4429°E, 35.0189° N
138	3694_Soil	3694	NA	NA	NA	2014-08-09	Alpine meadow	Xiaderi(Qinghai-Tibet Plateau)	101.4429°E, 35.0189° N
139	3694_Soil	3694	NA	NA	NA	2014-08-09	Alpine meadow	Xiaderi(Qinghai-Tibet Plateau)	101.4429°E, 35.0189° N
140	3694_Soil	3694	NA	NA	NA	2014-08-09	Alpine meadow	Xiaderi(Qinghai-Tibet Plateau)	101.4429°E, 35.0189° N
141	3694_Soil	3694	NA	NA	NA	2014-08-09	Alpine meadow	Xiaderi(Qinghai-Tibet Plateau)	101.4429°E, 35.0189° N
142	1198_DP	1198	Daurian pika(Ochotona_daurica)	141	Female	2014-08-14	Typical steppe	Baiyinxile(Inner Mongolia)	116.4224° E, 44.3781° N
143	1198_DP	1198	Daurian pika(Ochotona_daurica)	167	Male	2014-08-14	Typical steppe	Baiyinxile(Inner Mongolia)	116.4224° E, 44.3781° N
144	1198_DP	1198	Daurian pika(Ochotona_daurica)	86	Female	2014-08-14	Typical steppe	Baiyinxile(Inner Mongolia)	116.4224° E, 44.3781° N
145	1198_DP	1198	Daurian pika(Ochotona_daurica)	115	Male	2014-08-14	Typical steppe	Baiyinxile(Inner Mongolia)	116.4224° E, 44.3781° N
146	1198_DP	1198	Daurian pika(Ochotona_daurica)	201	Male	2014-08-14	Typical steppe	Baiyinxile(Inner Mongolia)	116.4224° E, 44.3781° N
147	1198_DP	1198	Daurian pika(Ochotona_daurica)	157	Male	2014-08-14	Typical steppe	Baiyinxile(Inner Mongolia)	116.4224° E, 44.3781° N
148	1198_DP	1198	Daurian pika(Ochotona_daurica)	165	Male	2014-08-14	Typical steppe	Baiyinxile(Inner Mongolia)	116.4224° E, 44.3781° N
149	1198_DP	1198	Daurian pika(Ochotona_daurica)	171	Male	2014-08-14	Typical steppe	Baiyinxile(Inner Mongolia)	116.4224° E, 44.3781° N
150	1198_DP	1198	Daurian pika(Ochotona_daurica)	130	Female	2014-08-14	Typical steppe	Baiyinxile(Inner Mongolia)	116.4224° E, 44.3781° N
151	1198_DP	1198	Daurian pika(Ochotona_daurica)	152	Male	2014-08-14	Typical steppe	Baiyinxile(Inner Mongolia)	116.4224° E, 44.3781° N
152	1198_DP	1198	Daurian pika(Ochotona_daurica)	151	Female	2014-08-14	Typical steppe	Baiyinxile(Inner Mongolia)	116.4224° E, 44.3781° N
153	1198_DP	1198	Daurian pika(Ochotona_daurica)	187	Male	2014-08-14	Typical steppe	Baiyinxile(Inner Mongolia)	116.4224° E, 44.3781° N
154	1198_DP	1198	Daurian pika(Ochotona_daurica)	152	Male	2014-08-14	Typical steppe	Baiyinxile(Inner Mongolia)	116.4224° E, 44.3781° N
155	1198_DP	1198	Daurian pika(Ochotona_daurica)	132	Female	2014-08-14	Typical steppe	Baiyinxile(Inner Mongolia)	116.4224° E, 44.3781° N
156	1198_Plant	1198	Cleistogenes squarrosa	NA	NA	2014-08-14	Typical steppe	Baiyinxile(Inner Mongolia)	116.4224° E, 44.3781° N
157	1198_Plant	1198	Kochiaprostrata sp.	NA	NA	2014-08-14	Typical steppe	Baiyinxile(Inner Mongolia)	116.4224° E, 44.3781° N
158	1198_Plant	1198	Potentilla tanacetifolia	NA	NA	2014-08-14	Typical steppe	Baiyinxile(Inner Mongolia)	116.4224° E, 44.3781° N
159	1198_Plant	1198	Chenopodium acuminatum	NA	NA	2014-08-14	Typical steppe	Baiyinxile(Inner Mongolia)	116.4224° E, 44.3781° N
160	1198_Soil	1198	NA	NA	NA	2014-08-14	Typical steppe	Baiyinxile(Inner Mongolia)	116.4224° E, 44.3781° N
161	1198_Soil	1198	NA	NA	NA	2014-08-14	Typical steppe	Baiyinxile(Inner Mongolia)	116.4224° E, 44.3781° N
162	1198_Soil	1198	NA	NA	NA	2014-08-14	Typical steppe	Baiyinxile(Inner Mongolia)	116.4224° E, 44.3781° N
163	1198_Soil	1198	NA	NA	NA	2014-08-14	Typical steppe	Baiyinxile(Inner Mongolia)	116.4224° E, 44.3781° N
164	1198_Soil	1198	NA	NA	NA	2014-08-14	Typical steppe	Baiyinxile(Inner Mongolia)	116.4224° E, 44.3781° N
165	1000_DP	1000	Daurian pika(Ochotona_daurica)	172	Male	2014-08-03	Typical steppe	Xiwuqi(Inner Mongolia)	117.3118° E, 44.3833° N
166	1000_DP	1000	Daurian pika(Ochotona_daurica)	149	Male	2014-08-03	Typical steppe	Xiwuqi(Inner Mongolia)	117.3118° E, 44.3833° N
167	1000_DP	1000	Daurian pika(Ochotona_daurica)	68	Female	2014-08-03	Typical steppe	Xiwuqi(Inner Mongolia)	117.3118° E, 44.3833° N
168	1000_DP	1000	Daurian pika(Ochotona_daurica)	51	Female	2014-08-03	Typical steppe	Xiwuqi(Inner Mongolia)	117.3118° E, 44.3833° N
169	1000_DP	1000	Daurian pika(Ochotona_daurica)	115	Female	2014-08-03	Typical steppe	Xiwuqi(Inner Mongolia)	117.3118° E, 44.3833° N
170	1000_DP	1000	Daurian pika(Ochotona_daurica)	102	Female	2014-08-03	Typical steppe	Xiwuqi(Inner Mongolia)	117.3118° E, 44.3833° N
171	1000_DP	1000	Daurian pika(Ochotona_daurica)	127	Female	2014-08-03	Typical steppe	Xiwuqi(Inner Mongolia)	117.3118° E, 44.3833° N
172	1000_DP	1000	Daurian pika(Ochotona_daurica)	130	Female	2014-08-03	Typical steppe	Xiwuqi(Inner Mongolia)	117.3118° E, 44.3833° N
173	1000_DP	1000	Daurian pika(Ochotona_daurica)	171	Male	2014-08-03	Typical steppe	Xiwuqi(Inner Mongolia)	117.3118° E, 44.3833° N
174	1000_DP	1000	Daurian pika(Ochotona_daurica)	72	Male	2014-08-03	Typical steppe	Xiwuqi(Inner Mongolia)	117.3118° E, 44.3833° N
175	1000_DP	1000	Daurian pika(Ochotona_daurica)	118	Female	2014-08-03	Typical steppe	Xiwuqi(Inner Mongolia)	117.3118° E, 44.3833° N
176	1000_DP	1000	Daurian pika(Ochotona_daurica)	62	Male	2014-08-03	Typical steppe	Xiwuqi(Inner Mongolia)	117.3118° E, 44.3833° N
177	1000_Plant	1000	Kochiaprostrata sp.	NA	NA	2014-08-03	Typical steppe	Xiwuqi(Inner Mongolia)	117.3118° E, 44.3833° N
178	1000_Plant	1000	Stipa sp.	NA	NA	2014-08-03	Typical steppe	Xiwuqi(Inner Mongolia)	117.3118° E, 44.3833° N
179	1000_Plant	1000	Convolvunlus ammanii	NA	NA	2014-08-03	Typical steppe	Xiwuqi(Inner Mongolia)	117.3118° E, 44.3833° N
180	1000_Plant	1000	Setaria viridis	NA	NA	2014-08-03	Typical steppe	Xiwuqi(Inner Mongolia)	117.3118° E, 44.3833° N
181	1000_Soil	1000	NA	NA	NA	2014-08-03	Typical steppe	Xiwuqi(Inner Mongolia)	117.3118° E, 44.3833° N
182	1000_Soil	1000	NA	NA	NA	2014-08-03	Typical steppe	Xiwuqi(Inner Mongolia)	117.3118° E, 44.3833° N
183	1000_Soil	1000	NA	NA	NA	2014-08-03	Typical steppe	Xiwuqi(Inner Mongolia)	117.3118° E, 44.3833° N
184	1000_Soil	1000	NA	NA	NA	2014-08-03	Typical steppe	Xiwuqi(Inner Mongolia)	117.3118° E, 44.3833° N
185	1000_Soil	1000	NA	NA	NA	2014-08-03	Typical steppe	Xiwuqi(Inner Mongolia)	117.3118° E, 44.3833° N
