# Supplementary material for: Pika Gut May Select for Rare but Diverse Environmental Bacteria
Source: Front Microbiol. 2016 Aug 17;7:1269. doi: 10.3389/fmicb.2016.01269 (PMC4987353; doi:10.3389/fmicb.2016.01269)
Supplement: Supplementary file 2 [file Table2.XLSX]

## Sheet: Sheet1
Table S2.The alpha diversity of pika, plant and soil bacterial communities in each sample site from the Inner Mongolia and the Qinghai-Tibet Plateau.
Location	Inner Mongolia						Qinghai-Tibet Plateau
Altitude(m.a.s.L.)	1000			1198			3694			3856			4331
Group	1000_DP	1000_Plant	1000_Soil	1198_DP	1198_Plant	1198_Soil	3694_PP	3694_Plant	3694_Soil	3856_PP	3856_Plant	3856_Soil	4331_PP	4331_Plant	4331_Soil
Phylogenetic diversity	196.1±5.6a	193.3±32.9a	314.3±5.7b	205.1±9a	184.4±32a	211.2±7.9a	221.3±5.5a	195.2±14.4b	279±9.8c	227±5.6a	195.5±8.1b	272.7±9.1c	221.6±8.1a	190.1±20.2a	254.6±16.3b
Observed species	1566±36a	1435±240a	2333±58b	1655±72a	1367±274a	1752±51a	1848±44a	1336±135b	2134±76c	1877±40a	1350±73b	2069±70c	1816±57a	1445±194b	1848±118a
Abbreviations：DP, Daurian pikas; PP, Plateau pikas
Data were expressed as Mean±SEM. Different letters indicate significant differences in each altitude.
