# Supplementary material for: Pika Gut May Select for Rare but Diverse Environmental Bacteria
Source: Front Microbiol. 2016 Aug 17;7:1269. doi: 10.3389/fmicb.2016.01269 (PMC4987353; doi:10.3389/fmicb.2016.01269)
Supplement: Supplementary file 3 [file Table3.xlsx]

## Sheet: Sheet1
Table S3.Venn diagram summarizing the overlap of environmental(plant and soil) and pika (PP, Plateau pika; DP, Daurian pika) OTUs at diiferent altitude regions
Locations	Inner Mongolia		Qinghai-Tibet Plateau
Altitude(m.a.s.L.)	1000	1198	3694	3856	4331
Shared gut-plant OTUs	0.09	0.11	0.09	0.07	0.08
Shared gut-soil OTUs	0.17	0.12	0.18	0.2	0.16
Shared gut-environment OTUs	0.21	0.19	0.22	0.23	0.2
Unique gut OTUs	0.79	0.81	0.78	0.77	0.8
Shared gut OTUs in different altitudes	0.26	0.21	0.13	0.12	0.18
