# Supplementary material for: Pika Gut May Select for Rare but Diverse Environmental Bacteria
Source: Front Microbiol. 2016 Aug 17;7:1269. doi: 10.3389/fmicb.2016.01269 (PMC4987353; doi:10.3389/fmicb.2016.01269)
Supplement: Supplementary file 4 [file Table4.xlsx]

## Sheet: Sheet1
Table S4.The relative abundance of dominant genera within pikas based on the taxonomic composition of shared OTUs between pikas and environments in each site.
Genera(%)	Prevotella	Treponema	Oscillospira	Ruminococcus
1000_DP	5.72±1.32	3.87±1.34	1.53±0.22	0.54±0.09
1198_DP	5.51±1.09	1.90±0.73	3±0.47	0.87±0.22
3694_PP	8.68±0.93	1.28±0.16	6.82±0.51	1.98±0.19
3856_PP	10.1±0.76	2.52±0.92	4.87±0.34	1.50±0.18
4331_PP	14.55±1.82	1.67±0.54	2.98±0.56	1.14±0.21
